# Supplementary material for: High-Quality Genome Assembly and Transcriptome of Rhododendron platypodum Provide Insights into Its Evolution and Heat Stress Response
Source: Plants (Basel). 2025 Apr 17;14(8):1233. doi: 10.3390/plants14081233 (PMC12030086; doi:10.3390/plants14081233)
Supplement: Supplementary file 1 [file plants-14-01233-s001.zip]

Archive with 1 entries (1 files):
- plants-3553801-supplementary.pdf
